# Supplementary material for: Transcriptome Analysis Reveals the Molecular Regularity Mechanism Underlying Stem Bulblet Formation in Oriental Lily ‘Siberia’; Functional Characterization of the LoLOB18 Gene
Source: Int J Mol Sci. 2022 Dec 3;23(23):15246. doi: 10.3390/ijms232315246 (PMC9738039; doi:10.3390/ijms232315246)
Supplement: Supplementary file 1 [file ijms-23-15246-s001.zip]

Archive with 1 entries (1 files):
- ijms-2002855-supplementary.pdf
